# Supplementary material for: MYCT1 Inhibits the Adhesion and Migration of Laryngeal Cancer Cells Potentially Through Repressing Collagen VI
Source: Front Oncol. 2021 Feb 18;10:564733. doi: 10.3389/fonc.2020.564733 (PMC7931689; doi:10.3389/fonc.2020.564733)
Supplement: Supplementary File 1 — List of differentially expressed genes in different datasets. [file DataSheet_1.xlsx]

## Sheet: GSE6631-DEG
MAPK3
DUSP1
MMP10
RABGGTA
KAT2B
RELA
RFC4
MUC1
ANG
ISG15
EPHA1
CD44
GNA13
NRG1
HSP90AB1
PSMD2
PSMD11
ITGA1
SRPK2
STAT2
AC068446.1
POLR2H
PSMB2
PSMB4
OAZ1
EMP1
CTSC
CDC25B
USP4
IFI6
CXCL8
TCF3
EPHA2
PPP2R2A
TGFBI
AL603832.3
YWHAH
CYP2E1
POSTN
CYP2C9
CYP2C18
MMP12
PTPRK
LTBP1
DDX39A
TYMS
FEN1
TUBB
N4BP2L1
CDC6
HIST1H2BJ
PAK1
RB1
ABCB1
PRAME
CEACAM5
ERBB3
IGFBP3
Y_RNA
CDKN3
VEGFC
MET
MAPKAPK3
OSMR
UBE2C
DNASE2
ITSN2
FARSA
CALR
CYP3A4
MAZ
PDGFRB
PIM1
STMN1
SLC39A6
BARD1
CDK1
LRR1
SNORA26
RHOB
ITPR3
TGFB1
AL445183.3
MYBL2
EFNB1
ABCC1
TGFBR3
TRIM29
NR4A3
MIR6759
CCNA2
CCNB1
AZIN1
NME1-NME2
CCND2
NME1
MSH6
PRKDC
WEE1
MGMT
IGFBP7
CDH13
STIP1
TYRO3P
CDH11
SPP1
ROR1
PTGDS
EXT1
LAMC1
PTN
CTSD
HSF1
CD24P4
HIST2H2AA4
TACSTD2
FN1
PTK2
GALNT2
IL1RN
TMPRSS11D
MAGEA12
HIST1H2BF
HBA2
SERPINB13
FLG
MAGEA6
FTH1P16
SLURP1
ACTA1
NT5C2
FGFR3
ELF4
NUTF2P2
MMP9
CKMT1A
H1FX
DIO2
RPL14
STC2
PRKCD
HBB
RCAN2
MFSD10
COL6A2
FXYD1
CRYBG1
COL7A1
JAG2
ZNF185
STK3
GOLGA4
SLC9A3R1
LMO2
SLC7A5
ACPP
CRYAB
RERE
CCNB2
SLPI
COL1A2
IDH2
YBX1P10
TANC2
CH25H
PKM
MAGEA1
MB
COL3A1
CLTB
ADIRF
TF
LSM4
SMARCD3
CHPF
HPGD
MYH11
NELL2
GSN
AL163636.2
CXCL12
COL4A5
SSBP2
ALDH6A1
MTFR1
TPST1
FLNA
STIL
TDRD3
SEC24D
NCBP2
PRSS3
TSPO
TNC
LCN2
SLC25A4
MYH10
HSPG2
PSMC4
UBN1
TGM3
RIF1
RRAGD
LOXL2
SOX4
SLC16A3
43354
FOXD1
MRPS12
MIR4728
PRPF19
CRIP1
MAPK13
NR3C2
MCM3
AURKB
ATP8A1
ACKR1
SERPINB1
MIR4436B2
STAT1
HIST2H2BE
SMURF2
PBX1
RAB31
NAAA
CAST
GAS7
ITGA6
LGALS1
NOMO1
RPN1
AL645608.6
DSG2
NMU
RNF2
ETFDH
MAGEA2
ADH7
SPRR1A
PTK6
SLITRK5
SPTBN2
GM2A
CFL1
DSG3
SPRY2
HMGB3
DIEXF
AOC3
LINC00869
NUAK1
CCL14
PSCA
TEAD3
UMPS
ITPR2
AC119674.2
ACSL3
KHDC4
CLIC4
ALDH9A1
FSTL3
MIR548N
FTH1
FCER1A
GNA12
ADGRL2
SMAGP
B4GALT2
CCDC69
CHL1
KLF7
ACKR3
KRT17
HLTF
CCL2
ATP1A2
P4HA2
LRP10
KIF14
MAGEA11
AF274856.1
SGCG
USP6NL
SLC6A4
ADH1B
NUP155
CELF1
CAMSAP2
AC015802.6
KIF3B
FOXM1
IGF1R
SHMT1
LRRC15
FAM102A
SERPINB6
PLOD2
VOPP1
AURKA
ATP13A3
CNPPD1
LDB3
NEBL
CDH19
CPEB3
PAX9
FMO2
CILP
MPZL2
TMPRSS2
PER2
HLA-J
GMDS
AC026803.2
APOL1
SCEL
ALOX12
HIST1H2AE
MIR2277
TJP3
ACVR2A
COL16A1
SCNN1A
MIR22
EYA2
CLDN4
LAMC2
BAG2
MCM2
NCAPD2
SLIT3
YIF1A
GOT1
HMGCS2
SYNGR1
TNS2
MYO10
NID1
LRBA
BARX2
COL1A1
SNAPC1
CYP4F12
CST4
SLC16A7
HIST1H2BK
EXPH5
MIR7112
PMVK
TM7SF2
NUCB2
PLEKHM1
MMRN1
COBL
GTF3C1
TMEM158
MAP4K4
BUB1B
PDGFA
ABCA8
NUDT1
NBEAL2
DEAF1
MGLL
DNM1L
SRSF6
CSTB
MBP
PPIB
CRIP2
SULF1
GAL
SLC5A1
CCNF
TGM1
LRMP
DKK1
ZWINT
OLFML2B
GPX7
CEACAM1
VEGFA
CEACAM6
TRIP10
TST
CAPNS1
PUF60
AQP1
AP2B1
BSG
ATP6V0B
MARCKSL1
LASP1
PLOD1
SCRN1
GLO1
SLC16A1
KLF4
SPRR2C
ADH1C
GNS
LY6D
FUT6
MAGEA4
KRT31
FOXF2
IVL
UPK1A
PDK1
ZNF101
KLK13
CASK
RANBP9
GMPS
CRISP3
CDK14
AADAC
GNE
IQCJ-SCHIP1
PPP1R13B
SNCG
EXOSC7
GARS
AKR1B1
EXT2
GATM
INPPL1
R3HDM1
HSPA5
IMPDH2
HSD17B4
SPARCL1
BTG2
ANXA11
CD151
ACP2
DHCR24
COL4A2
RAB11A
FOSB
RPN2
TAGLN2P1
AMY1A
APOD
AMD1
KCNS3
MAFF
PAX1
SLC38A6
CLU
TPM1
TRIP13
MOXD1
KIF2C
TUSC3
ETFB
KRT13
PPL
CBX7
AC244258.1
SATB1
TPBG
STIM1
TYRP1
RRM2P3
LAMB3
PLAGL1
LMAN2
PGD
IDI1
LMNB2
TXN
BLVRB
AHNAK
P4HA1
ABCD3
GANAB
PDIA5
ENDOU
PPARG
CTSG
PFKFB3
PLIN1
CYP3A5
SERPINB2
UCK2
PLK1
TAF6
CKAP5
CENPF
CBX1
PLAU
TALDO1
ETF1
PTDSS1
TFRC
EGFR
CALU
CKS1BP1
PDLIM5
CTSL
C7
ANXA1
SELENBP1
ATP10B
HLA-F
GPRASP1
COL8A1
ACADM
TTC9
IGF2BP3
SNED1
NFYA
MMD
DOCK9
KRT15
ZNF710-AS1
PLCD1
AOX1
ECM1
HOXB7
MAOB
CHRDL1
RGS3
ATP2B1
PSMB5
ATP1B1
PDE8A
SEMA3C
SSRP1
FEZ1
KIAA0232
LGALS3BP
LMOD1
BCAS1
GALK2
DOPEY2
NTRK3
GTF2E1
AC093724.2
COL11A1
LTBP2
LAMA3
MIOS
PITX1
TMEM30B
PRPF4
ACOT7
BRD3
ATP6V1C1
CHST2
PARVB
DNASE1L3
DBN1
PTHLH
DGKZ
FBN2
PLEC
SLC3A2
HBEGF
LUM
FAM107A
RBPMS
MAL
DPT
COL6A3
LTA4H
CBX3
UBAP2L
LPIN1
VCAN
TUSC2
PCLAF
SHC1
MDK
SERPINE1
BGN
CRY1
VWA5A
ESPL1
ALG3
CBR3
GNB5
MMP11
BCAT1
HOMER3
BLNK
DUSP14
CASP7
CRYM
AMOT
SNAI2
ALDH1A2
ALDH1L1
MINPP1
PMEL
FRMD4B
BBOX1
JADE2
FST
TIAM1
ACADVL
GPD1L
CDC20
COL5A2
MMP1
NFE2L1
AC113174.1
SNRPB
TSPAN8
CLDN7
FUT3
CAPN5
TNXA
AC044797.1
COL10A1
PPP1R14BP3
HLF
RBP1
LOX
IGFBP5
EIF2AK2
BANF1
CYTH1
ANKHD1-EIF4EBP3
ATP2C1
METTL7A
CCT7
COL6A1
DPM2
PLN
RAF1
ITGB4
CD34
FADD
FKBP9P1
ADAM12
AL713999.1
SVEP1
AL354714.2
CDK9
TGIF1
ATIC
TACC2
PTK7
STK17A
TOPBP1
PFN2
MELK
TYR
DCLK1
TECRP1
SH3BP5
MYDGF
PDIA3
ERF
NMT1
ENSA
DPY19L1
COX7A1
ARPC1B
ABR
MFAP4
FSCN1
ITGAV
NME4
MYH7
MYH2
DHRS1
TPX2
MT1X
TOM1
PSMD3
SERPINH1
FUS
AGPS
LIMS1
AQP3
RAI14
SORBS2
CMAHP
ACTN1
COL4A1
HEXA
PPP1R3C
FADS1
HIPK1
DESI2
THY1
BMP1
ASAP2
RUNX1
TXNRD1
PDCD4
STX16
RRAD
PDLIM7
RIN1
EVPL
AJAP1
CLDN10
CSTA
ABLIM3
MTCL1P1
KAZN
EMP2
MMP13
SLC26A2
KRT4
DEFB1
ANXA9
GINS1
STATH
SCNN1B
HOPX
PEG3
NREP
PRKCSH
AC007192.1
MYH9
POLR2G
ZDHHC3
ITGA5
ACVR1
MYCBP2
AP2M1
PLOD3
DDIT4
SLC16A6
DDX18
EPHB6
COL4A6
FAP
SMPDL3A
F10
CFP
CCL11
LRP8
MAST4
ATP5S
ALDH3A1
KLK11
NDC80
TRAM2
CMTR1
SVIL
PRSS23
UNC13B
SRF
MCM6
RUVBL1
SFXN3
CLINT1
APBB2
ABLIM1
ENO2
DPAGT1
FRZB
GPRC5B
CFD
CA9
SPINK5
SLC39A7
GABRP
ANP32E
DPY19L4
INHBA
SELP
HLA-G
MYOC
ALDH3A2
EFNA1
AL691482.3
ZFP36
FAT1
ACOX1
NPRL2
CDK5
RCN1P2
MYO5A
MAP3K9
TMOD1
TRIO
CDC27
UBE2S
ADIPOQ
KYNU
ACADSB
HOXC6
GCHFR
SEL1L
AL353705.4
IMPDH1
YTHDC1
SNCB
MEIS1
MSN
CCT3
ITM2A
RNU6ATAC18P
ADAM10
SLC5A3
TLE2
UBL3
ILF3
MICAL2
ACLY
CES2
BEX4
HK2
STK39
NEFL
PITX2
SULT2B1
CCNE1
DLX5
S100A8
PPP1R12B
PLP1
LPCAT1
LAPTM4B
RAD23A
NFIB
SERPINE2
CRYBG3
ACTL6A
CALM1
TMEM259
ABCG1
EPB41L3
CHST1
TK1
MYO1B
SAR1A
DLG3
ARHGAP32
S100A9
EPHX2
LDHA
YKT6
RAB32
INPP1
HMG20B
TM4SF1
PPP1R7
HS3ST1
DNAJC9
PPP1R16B
SOCS1
LYPD3
SASH1
EPHB2
TTC39A
PLLP
UBXN7
ACOX3
PPFIBP2
PIK3C2B
BOLA2
CALD1
TMEM184B
ATP2A1
PPFIA1
CRABP2
PDPN
GSDME
MKI67
MMP3
HSP90B1
IFI35
IL11RA
MAD1L1
CYP2J2
HOXA1
CBLB
CENPA
DUSP5
LAMB1
FZD2
PROCR
RPA3
RFC5
THBS2
CXCR2
SPARC
SOD3
HTRA1
CAD
NID2
DYRK2
GPX3
PTPN14
UFD1
MGST2
ITGA3
AP000350.12
ADA
MIR106B
MAP3K14
MCM4
GAPDH

## Sheet: TCGA-HNSCC-DEG
PFN2
ATP2A1
DPT
NME1-NME2
GNA12
EXOSC7
MYH7
PLP1
PLIN1
PDIA3
SLPI
IGF1R
PSMB5
TMOD1
PBX1
SORBS2
CRIP1
ECM1
HMGCS2
GANAB
PLOD3
ILF3
RRAGD
HOXA1
ADGRL2
PPFIA1
MYOC
RPL14
GARS
HIPK1
PRKCD
NEFL
PITX1
POLR2H
CDC25B
MIR4728
DPY19L1
DNAJC9
TSPAN8
ERBB3
BLVRB
PRKDC
SCRN1
SGCG
ANXA1
NFE2L1
ATP1A2
ABR
MAGEA4
HOMER3
GCHFR
TGM3
KRT4
MYDGF
NUDT1
ALDH3A2
TUSC2
RFC5
PARVB
CENPF
PDLIM5
RAF1
IL1RN
TMEM158
STC2
LAMC2
FARSA
TMEM184B
RABGGTA
TPBG
UPK1A
KRT13
EMP2
CRYM
LRR1
TMEM30B
CKMT1A
IFI6
CYP3A4
LYPD3
PPP1R13B
BANF1
FMO2
METTL7A
GATM
FEN1
DNASE1L3
PRPF4
CCT7
MYH2
SH3BP5
AHNAK
CLDN7
EIF2AK2
43354
PLK1
HIST2H2AA4
FRZB
CXCL12
ITPR2
MAPKAPK3
RBPMS
NFIB
SMPDL3A
PRSS3
SNAI2
ENDOU
MYH11
CAD
H1FX
EPHB2
RRAD
CCNF
P4HA2
ETFDH
PAX9
CLIC4
PRAME
ABLIM1
ADAM12
MUC1
CLDN4
PKM
RB1
CYP2C9
CCND2
HTRA1
STAT2
RCAN2
CDC20
HEXA
STK3
ACOT7
PTN
EYA2
IGF2BP3
ACTN1
MYO1B
MFSD10
SNRPB
MBP
OLFML2B
SLC5A1
ARHGAP32
PPP1R16B
MKI67
PPP1R3C
COBL
CALR
GPX7
GOLGA4
HIST2H2BE
SPP1
CCNE1
FOXF2
PPARG
LRRC15
CNPPD1
MYBL2
LIMS1
AMD1
CRYAB
PCLAF
KYNU
SCNN1A
HLA-G
OAZ1
PPIB
MAGEA6
RFC4
CA9
PTDSS1
FGFR3
EXT2
SEL1L
MYO5A
ITPR3
COL6A1
KCNS3
SRSF6
TGFB1
CRIP2
OSMR
DUSP14
SRPK2
PSMC4
CPEB3
KAT2B
HMG20B
SPRR1A
SPARC
EPHA2
ZNF185
DUSP1
HBEGF
PSMB2
ABCB1
PSMB4
KIAA0232
ADH7
RERE
NCBP2
TYRP1
EFNA1
DDX39A
GINS1
PSMD2
BEX4
R3HDM1
JADE2
TTC39A
FLNA
ADIRF
NEBL
TST
MAGEA2
TYMS
LAMA3
CHST1
PAX1
CMTR1
MGMT
GPX3
RELA
TEAD3
TM7SF2
MAP4K4
BMP1
UMPS
CDKN3
CILP
SLC6A4
NBEAL2
ACPP
DHRS1
MMP13
PGD
MYH9
CHRDL1
CRYBG3
GMPS
FBN2
YKT6
ITGB4
TNC
ANXA9
GPRASP1
HOXB7
ABCG1
FAM107A
MAOB
BAG2
MYH10
LAPTM4B
ANXA11
CCNB2
SASH1
DKK1
ACVR1
GOT1
BRD3
HSD17B4
MIR2277
S100A8
MSH6
UBAP2L
MAPK13
CSTB
MGST2
MYO10
ACKR3
ADAM10
MFAP4
ADIPOQ
IMPDH1
VWA5A
DPY19L4
YTHDC1
KIF3B
NMU
MDK
GAL
BSG
TMPRSS11D
BCAS1
ALG3
TJP3
SAR1A
COL1A2
CCL2
GNA13
ACSL3
ETFB
LTBP2
MMP10
NR3C2
TRIP10
SNAPC1
SCEL
TGIF1
TRAM2
RAB11A
SVEP1
MEIS1
LGALS3BP
MIR7112
COL4A1
ALDH1A2
NID1
COL16A1
COL4A6
CHL1
VCAN
ASAP2
NME4
FSCN1
FOSB
FTH1
SERPINH1
JAG2
HIST1H2BK
LOX
ALDH6A1
KIF14
ATP10B
ACKR1
PIM1
RPN1
SNED1
SLC26A2
GAS7
SERPINB13
SYNGR1
MCM2
TXN
RNF2
DEAF1
MTFR1
CEACAM1
BARX2
NID2
CRY1
CEACAM5
NTRK3
HMGB3
ATP2C1
PLLP
PPP1R12B
RAB31
LMAN2
SLC7A5
CAST
DSG2
DOPEY2
AP2M1
TF
CST4
COL8A1
KRT17
MCM6
BCAT1
APOD
DDX18
MMD
TYR
ACP2
HK2
HIST1H2AE
ALOX12
PDLIM7
CDK14
PPL
NFYA
TACSTD2
KLK13
KAZN
ALDH1L1
AJAP1
AURKA
UBE2S
MIOS
CCT3
ADH1C
AMY1A
COX7A1
TTC9
SLIT3
NMT1
SERPINB1
DNM1L
MT1X
MMP9
ATIC
SERPINE2
MAGEA11
UBXN7
PPP2R2A
TXNRD1
DDIT4
SERPINB6
CD44
HOXC6
AOC3
THBS2
SOD3
TPST1
ENSA
RAD23A
DESI2
LPIN1
AQP3
EVPL
LDHA
PPP1R7
CYP2E1
PLOD1
MMP3
TMPRSS2
NREP
STATH
ABCC1
STAT1
CDH11
FOXD1
ALDH3A1
PRPF19
MMP11
RPA3
PDK1
KLF4
CBX1
GM2A
PPFIBP2
CTSC
LRMP
FKBP9P1
PTPN14
PROCR
CYP2J2
F10
YIF1A
N4BP2L1
DCLK1
GTF2E1
HSPA5
LTA4H
HLA-F
DOCK9
SATB1
TGM1
NAAA
EMP1
CTSL
ANG
DIO2
FUT3
CCL11
DSG3
SRF
ZDHHC3
ACOX3
CENPA
TMEM259
AADAC
MAGEA12
LAMC1
ACTA1
MAGEA1
MPZL2
CDC6
IVL
MAL
CHST2
EPHX2
MOXD1
ETF1
CRABP2
TPX2
CYP2C18
ATP8A1
SPARCL1
PSMD3
CRISP3
GMDS
TPM1
SULT2B1
DPM2
ACLY
HSP90AB1
CBLB
CAPN5
ITSN2
TUSC3
STIP1
ARPC1B
NDC80
MCM4
VEGFA
TANC2
ACTL6A
COL6A2
SPINK5
GPRC5B
SMAGP
BLNK
CBX7
GALNT2
CASP7
CDH19
SLC25A4
CAMSAP2
DLX5
RAB32
MB
ALDH9A1
COL6A3
DGKZ
CXCR2
CTSG
ADH1B
SERPINE1
HIST1H2BJ
ZWINT
TCF3
CYP4F12
AQP1
SLC16A7
AOX1
ACADM
CFD
FEZ1
GNE
CSTA
DHCR24
PSMD11
CES2
ELF4
IGFBP3
CXCL8
ITGA3
TK1
NCAPD2
CDK5
PIK3C2B
NUAK1
SOX4
MGLL
MINPP1
S100A9
PUF60
PSCA
USP6NL
CCL14
SELENBP1
GALK2
PTHLH
MIR22
FN1
PTK7
EGFR
DUSP5
HIST1H2BF
CTSD
ABLIM3
GAPDH
CAPNS1
GLO1
LRP10
SLITRK5
UBL3
KIF2C
STK39
ABCD3
RIF1
ANP32E
NPRL2
SLC39A7
COL4A5
FXYD1
SCNN1B
CCNA2
TRIP13
TAF6
CASK
AP2B1
C7
COL11A1
SERPINB2
COL5A2
CEACAM6
ISG15
B4GALT2
EXPH5
RUVBL1
CD34
ACVR2A
PITX2
DEFB1
IGFBP7
VOPP1
HLTF
ADA
ATP1B1
HLA-J
TOPBP1
UBE2C
SVIL
MARCKSL1
SMARCD3
FRMD4B
EPHA1
LRBA
PDGFRB
CYTH1
UFD1
ITGAV
CHPF
INPP1
CFP
HSF1
MELK
SFXN3
ANKHD1-EIF4EBP3
LUM
PRSS23
FOXM1
MSN
IMPDH2
DLG3
BGN
SMURF2
STX16
GTF3C1
MAP3K14
NUP155
IL11RA
ABCA8
CH25H
MIR106B
NT5C2
SNCB
ERF
FSTL3
IFI35
CBR3
DIEXF
GSN
FCER1A
MAST4
CALM1
NOMO1
MAZ
TACC2
PTK6
STK17A
ZNF101
PAK1
SSBP2
LDB3
TOM1
NR4A3
NRG1
THY1
LSM4
MET
SLC16A6
EXT1
DBN1
GNS
FUT6
SLC38A6
MYCBP2
KLF7
MAP3K9
LGALS1
CDK1
ZNF710-AS1
LRP8
SEC24D
ENO2
RAI14
ACADSB
MAD1L1
FADD
USP4
LPCAT1
SEMA3C
CELF1
CCDC69
RIN1
RANBP9
IGFBP5
KRT31
PRKCSH
LY6D
AGPS
CALD1
MAFF
PTK2
CFL1
LOXL2
DNASE2
ITGA6
SULF1
ATP6V1C1
CLTB
CLINT1
ITM2A
SLC16A1
APOL1
ROR1
SPRY2
CDH13
TRIM29
SNCG
HOPX
P4HA1
TNS2
PER2
PTPRK
IDH2
INHBA
LTBP1
PFKFB3
CLDN10
CDC27
FZD2
SLURP1
PLCD1
PDE8A
CYP3A5
TIAM1
SPTBN2
HSPG2
HBA2
SLC39A6
ESPL1
COL10A1
ACADVL
DYRK2
BBOX1
LAMB1
POLR2G
BARD1
FST
PEG3
CALU
PMEL
SOCS1
SNORA26
ITGA5
PMVK
SSRP1
AKR1B1
UBN1
PTGDS
TALDO1
MMP1
GPD1L
PLOD2
FUS
HLF
HS3ST1
TLE2
LINC00869
RHOB
ZFP36
IDI1
CD151
TGFBI
TGFBR3
TUBB
FAT1
MICAL2
MRPS12
TRIO
CKAP5
SLC5A3
MAPK3
CBX3
ATP2B1
ATP13A3
COL1A1
TDRD3
EFNB1
ATP6V0B
HBB
ITGA1
VEGFC
EPB41L3
RPN2
STIL
UNC13B
MIR548N
SHC1
NME1
PLN
BUB1B
MCM3
LCN2
COL4A2
KLK11
PLAU
SLC3A2
GABRP
LMO2
TSPO
YWHAH
FAP
ATP5S
WEE1
PLAGL1
AZIN1
MMP12
RBP1
APBB2
AURKB
PDPN
HPGD
BTG2
POSTN
LASP1
RGS3
FLG
GNB5
ACOX1
CCNB1
TFRC
PDGFA
DPAGT1
LMOD1
INPPL1
NELL2
FAM102A
TM4SF1
SELP
MMRN1
EPHB6
PLEC

## Sheet: GSE6631-Green-MODULES DEGs
ITGA1
TGFBI
YWHAH
POSTN
LTBP1
TUBB
VEGFC
PDGFRB
CDH13
CDH11
EXT1
FN1
COL6A2
COL1A2
COL3A1
TPST1
TNC
MYH10
LOXL2
43354
LGALS1
NUAK1
P4HA2
LRRC15
PLOD2
COL16A1
LAMC2
YIF1A
COL1A1
SULF1
OLFML2B
GPX7
PLOD1
CDK14
P4HA1
CALU
COL8A1
RGS3
AC093724.2
COL11A1
LTBP2
DBN1
FBN2
COL6A3
VCAN
BGN
GNB5
MMP11
BCAT1
COL5A2
MMP1
AC113174.1
COL10A1
LOX
COL6A1
ADAM12
PTK7
SERPINH1
ACTN1
HEXA
THY1
NREP
MYH9
FAP
PRSS23
SFXN3
APBB2
ENO2
SLC39A7
INHBA
MICAL2
SERPINE2
CALD1
PDPN
LAMB1
FZD2
THBS2
SPARC
HTRA1
NID2

## Sheet: TCGA-HNSCC-Red-MODULES DEGs
DPY19L1
43354
H1FX
CLIC4
ADAM12
HTRA1
OLFML2B
GPX7
FOXF2
LRRC15
LIMS1
COL6A1
SPARC
ABCG1
MYH10
ACVR1
ALG3
COL1A2
LTBP2
NID1
VCAN
LOX
NID2
AP2M1
COL8A1
MMD
THBS2
TPST1
NREP
CDH11
MMP11
CCL11
COL6A2
DLX5
COL6A3
TCF3
NUAK1
SOX4
FN1
COL11A1
COL5A2
IGFBP7
MARCKSL1
PDGFRB
LUM
BGN
THY1
DBN1
SEC24D
CALD1
SULF1
FZD2
HSPG2
COL10A1
LAMB1
COL1A1
ITGA1
FAP
POSTN

## Sheet: GSE123275-DEGs
4227个
COA6
PFDN5
BLOC1S1-RDH5
APITD1-CORT
USP17L9P
RAB24
RAD51L3-RFFL
ATP6V0E2
POC1B-GALNT4
RIMBP3C
ACSL5
CORO1C
MBTD1
DDX39B
THRSP
LOC158376
KATNB1
GTF2H3
RAD54L
MESP1
CNGB1
DUXA
LOC286467
TRAF3IP3
HOXC9
RNPEPL1
TMEM139
GTF2H2C
HYAL1
CDC42SE1
RNA28S5
PLCB3
HIST2H2AB
LOC101101776
EML2
ANXA9
AFMID
NPB
LINC00176
SEPN1
SCAND1
RNA18S5
SCNM1
SKIV2L2
RIMS4
SMPD3
C12orf61
TMEM138
DOCK3
ZNF232
CCDC152
RUSC1-AS1
REXO1L2P
LINC00516
PET100
HIST3H2BB
HIST1H4J
OR4M2
OR4F17
LINC00493
EDF1
OR2A1
OR10G9
OR2T3
RPL26L1
HIST1H2BE
DKFZP434K028
USP17L20
SNRPD2
USP17L15
PRB2
SEC61B
KRTAP13-4
DRD5
PDE6G
PSMB5
FAM74A3
SLC7A5P1
RPSAP9
LOC440243
H3F3C
PPIAL4G
OR5B17
OVCA2
TAC4
OR4N4
IFNA6
C12orf71
C10orf113
EIF3G
DUX4L
PMF1-BGLAP
KRTAP3-3
MAFIP
KRTAP10-7
OR10G4
OR6B2
LOC100129520
OR2M3
PCDHA1
OR5AU1
IFNA1
OR51L1
HOXA6
NCBP2
PROCA1
OR52H1
SSSCA1
HSPA7
NARR
OR5A2
CDCP1
POLR3K
IFNA17
OR10H5
CD3G
KRTAP10-1
POTEB
MRGPRG
GPR101
COX7A2
DPPA3
THEG5
ITPA
OR2L3
NAT8
PCDHA6
YAE1D1
IFNA7
RFPL4A
GSTO1
KRTAP10-5
RPS7
OR4D2
FAIM
KRTAP12-2
RPRML
OR2M7
RFFL
COMMD3
OR2V1
OR5AP2
OR5K2
OR2K2
C15orf61
OR6N2
CSH2
CT47B1
PHLDA3
OR51G1
SSR2
OR1J1
PBK
OR2T2
HIPK4
C5AR2
OR2T33
AGAP5
KRTAP4-11
NXT1
STRA13
BAGE
OR9K2
SLC35G5
PCDHA7
ARMCX6
PABPC1L2A
C5orf60
OR7E24
OR5T3
C21orf119
BRS3
SLC25A48
PRKACG
KRTAP5-11
MAGEA9
LRRN2
OR52N4
NUDT8
GPR135
HSPA6
OR10H2
PCDHGB3
CDRT15L2
LOC401397
PCDHA3
RFPL4AL1
OR52K2
HDGFL1
LOC644172
IRX3
LRRC3C
ZNF625
POU5F2
DISC1
RNF208
LINC00265
TRIM49D2P
HILPDA
KRTAP10-10
PRLHR
LRRC52
MRPS31
LTB4R2
TBC1D3C
APITD1
OR4N5
KRTAP11-1
OR11H1
TAS2R46
OR1A2
PROKR2
KCNK18
OR2A5
OR6N1
OR52A1
FAM127B
OR9I1
OR51G2
OR8D4
LOC728819
EXOSC4
SLCO5A1
TIMM23
OR10A5
SLC25A2
LOC100653515
OR1E2
SUMO1P3
FAM74A2
GSX2
OR5T1
RBM14-RBM4
PRSS48
KRTAP9-8
APOA4
NFE2
SBDSP1
GGTLC1
CORT
MYL12A
SNRPB
POTEF
FUT3
LRRC4B
RTN4RL2
MAGEA1
GPR32
KRTAP29-1
SYNGR4
PRB1
SPATA31E1
HS3ST3B1
OR2T4
OR4K15
TAAR9
USP17L17
C6orf163
KRTAP5-10
BUD13
EPHA8
VN1R1
RNASE6
CCDC166
KDM4E
AATK-AS1
LOC642236
LOC643669
OR8S1
P2RY6
HILS1
PRAMEF4
RBM45
SBDS
SPDEF
DNAJC28
S1PR4
CCDC87
ANKRD20A11P
LILRB2
MID1
PRR23B
RHOXF2
ADAT3
PCDHA5
PML
CD180
SPATA31A3
APOA5
PLAC1
ZFPL1
RAG2
SLC7A10
SLC15A3
RBM15
C6orf141
FAM98B
SMOX
LOC392196
MRPL52
MAGEA6
WNT7A
BCS1L
RNF180
SLC51A
SLC32A1
PTGER1
OR51B5
AOC2
DBNDD2
HOXD3
GBA
SIGLEC11
WWOX
SLFN12L
ZNF728
PCDHGA2
HIGD2B
THPO
FLJ45513
OASL
UQCRFS1
TTLL11
ITPRIPL1
NKX2-3
FAM47C
FFAR2
ZNF707
CD14
NOSIP
SOD3
TRIM64B
FAM106CP
CCDC74A
GPR15
DDO
RAB6C
PRR13
FAM110D
GPR148
HDAC8
TEX264
PARD6A
P2RY1
PSG4
GMNN
BMP10
SLC25A28
NES
OPN1MW2
TAS1R2
SPATA31A7
ARID5A
PCDHA10
PRAMEF11
INTS12
ZBTB25
MRPL43
SGK196
GJB1
ANKRD9
TRIM21
THSD1
EIF3L
ADORA2A
ANKS3
MC5R
FAM217A
KCTD19
ASIC2
ZNF133
LOC440461
POTEI
LY9
PSG1
ZNF135
RNF126
C17orf74
KLK4
SBSN
ZNF587
TBCC
PCDHAC2
FOXC2
FAM156A
TOPORS
ZNF44
C15orf59
INSM2
SLC25A29
NRP1
BEND7
GEMIN8P4
RGPD5
DHRS4L2
OR6A2
HSPA4
TEX13A
TICAM1
LOC644189
IHH
LOC407835
FOXA2
CNN3
ASNS
LYPD3
MCAT
CDK1
ACTL7B
RSPH10B2
VRTN
GIMAP5
ABP1
CCDC137
A4GALT
FLJ22184
FAM170B
PRAMEF2
PCDHGB6
PLEKHF1
AURKA
FAM47B
LOC729737
POGK
GPR61
TLX1
IGF2BP2
LPAR2
PCDHA12
VPS18
SLC30A10
PLEKHA3
SUMF2
GPRC5B
HOXD11
RNF212
TBC1D3F
PAOX
RNLS
LRRIQ4
SNX33
NEURL
KRT8P41
SERPINA11
LTV1
AGAP4
EID3
AGAP6
DYRK3
CCDC34
IGSF8
GPR171
HFE2
SPZ1
DCAF12L2
CEACAM19
MAGEA11
GRIN2B
MUC1
LOC338651
SLC25A45
APOBEC3B
RABGGTB
PRAMEF14
TRAF2
WIZ
HPS6
TUBB4A
MYADM
IQSEC3
TMPPE
NPC1L1
TSHZ1
C8orf31
PMAIP1
CCIN
KCNA10
C2CD4B
ZNF841
RARA
GJD4
ABO
HS3ST1
TNFRSF11B
DHH
NR0B1
ZNF429
TIGD3
LOC100505812
LLGL2
PIGM
FSCB
ZNF547
ATP1A4
C14orf80
CPXM1
SSBP3
PCDHGB4
PNMA5
FAM226A
HPX
CYP2R1
DDX11-AS1
PON2
HRC
DGCR9
GJA3
PEX11B
R3HCC1
ACTR3BP5
DDX11L9
KISS1R
C16orf59
MUC21
ZSCAN1
SPATA31A1
SYT3
HSPB8
ADRB1
C2orf53
AKAP4
RND1
IL15RA
SIGLEC8
FBXO39
RTN3
PPAN-P2RY11
LRIF1
ZNF727
TMEM187
CXCR4
LMTK3
GPR162
KCNA3
DGCR14
KPRP
C1orf65
DCAF11
CILP2
SMA5
CISH
KRT34
AOC3
SIGLEC12
NCDN
C9orf84
SENP3
UGT2B11
LILRA2
LILRA4
PDIA2
SELPLG
OR7A5
GRASP
VIT
GOLGA8A
AGT
PLN
ZNF705A
PRKAG1
TRIM62
CCDC27
MYADML
CFHR4
DMRT2
ADRA2A
YBX3P1
ZCCHC18
FAM171A2
TMEM100
PCDHGA12
AGAP8
OPRD1
GPR62
PCDHB14
ZCCHC12
RBMXL2
ZNF733P
PCDHB8
C15orf38
GAL3ST1
TULP2
FOXJ1
CXXC11
GRPR
KRT20
ZNF184
TMEM125
APMAP
KCNC1
ARMCX5
CRIPAK
ASB10
MYOD1
DET1
HNRNPH1
HAUS7
OR7E5P
WRAP53
TRABD2A
RGAG1
ADAM6
CSRNP1
NEU3
LOC645212
KLHL25
OSM
SLC1A6
ATP13A2
TMEM158
BRD1
FAM71A
BLZF1
GJB2
NKRF
ARMCX2
CYP17A1
MAP2K5
YTHDF1
CD177
ATAT1
FAM214A
SERF1A
ARHGEF5
DDX4
DMWD
ADAM1A
CD1E
DAP
APEX2
PSG3
CHAMP1
LRRC38
CEP85L
GSPT2
ITGB6
RIMBP3
HCAR3
AIM1L
DLL1
ZNF595
C19orf21
MAGEC1
KLHL40
GTF3C5
SLC18A3
SOWAHB
LOC731275
ZBED6
CD276
AKT1S1
CUL9
MTUS1
SIRPB1
DUSP5P1
NUDT10
MAMLD1
GAS2L1
LOC100132062
MSL3P1
SUPV3L1
ZNF784
SPRY4
ISCA1
CLVS2
SPRED2
TIMM44
PUS1
PCDHGA8
GDF9
DYNAP
NHSL1
ANKK1
SOX14
TRIM50
LRRC37B
PAK6
GPR4
CALHM1
PCYOX1L
TWF1
PAPSS1
ZNF20
CNST
AMH
FAM194A
UBE2N
BICD1
OR13A1
TYR
FOXRED1
STX1A
LILRB4
GCC1
ZNF648
ZNF586
MAPKAP1
POTEJ
CTU1
ZNF540
LOC399815
ZNF462
DDX55
ZNF610
TFDP1
ZNF846
ZCCHC5
FLOT2
NHLRC1
ZNF319
GDF10
HPS1
ZNF767
PRCC
CLDN9
TGFB3
SELP
DHCR7
RP2
LARP4
C6orf10
MAGEE1
MAN2B2
OTOP2
RARS
ZIK1
PCDH20
FAM71E2
MPO
LPAR5
CTAGE15
EGLN2
TMEM119
PCDHB12
PRR12
LMOD2
CCDC173
ZBED5
KCNK5
KIF17
MORC4
LOC100996307
ZFP37
CASR
GNAQ
FOXD4L3
TBC1D23
RAI2
ARMCX3
TMEM132C
ASB2
PPP1R13B
CDCA7L
TMPRSS13
NLRP5
AGTR1
ZNF696
FAM53A
PCNP
CSPG5
KRR1
POLL
ALAS1
FOXA1
RELA
LINC00341
ZBED1
FOXP3
CEACAM7
LRRC70
ZNF561
ENO4
ZNF891
KIAA1107
MEIS3P1
KCTD1
RREB1
PPP1R3F
HEY1
C17orf72
KCNH7
TBC1D16
TMEM151B
PTGES2
ERCC5
TPD52L2
PREP
HAND2
PCDHB13
ZNF169
MMP9
GFRA2
UTP14C
TRA2B
TMCO4
PAQR8
USHBP1
KCNB2
SPTBN4
C19orf57
ZNF702P
COL8A1
TGM4
ADAM8
KRT1
NUDT9
PCDHGA6
GPATCH2L
PTPN6
PODN
ZNF616
CXADRP2
PCDHAC1
SIGLEC1
GPR110
HRH2
STT3B
ZSWIM6
PCDHGA9
ASCL1
ZNF536
CTAGE1
MICB
ITPKB
OXTR
TMEM50B
EGR1
OTUB1
SOX2
RBM6
SPATA31A6
C1orf198
KCNE1
C2orf42
PCDHB18
GTPBP4
TAP2
DUSP5
TMEM30A
PARP16
RTN4RL1
GTDC2
LSM11
ZNF189
ACADL
ANKRD42
RECQL5
AMER2
TAGAP
SCFD2
OR51E2
CILP
TMEM63B
NPNT
KAT7
PHTF1
INA
PIGG
SFSWAP
SDPR
EIF4G2
XKR4
HTR7
SMG8
CBX6
NT5E
FANCG
LIPA
LRRD1
ZNF35
CXCR2
KCNK6
FAM95C
DCAF4L2
SLC1A7
PCDH7
SLC35A4
EMILIN2
LRRC66
ANK1
RASSF10
TYW3
C9orf152
PHACTR1
FGD3
C2CD2L
CDR2
DDX27
RND3
PER1
ZNF695
ZBTB21
RANBP2
INTS4
FOXD4L2
LRMP
FOXD4L4
RGPD2
ABCG5
POTEE
PCDHB5
BAI2
NPTX1
ZNF519
RGPD8
HIVEP1
RHO
NPR2
C1orf127
STX11
GCM1
TET3
GRM7
PDYN
SLCO4A1
ZNF813
LATS2
SLC39A14
KIAA1551
KCNA4
TPBGL
TBC1D14
FBRS
LOC643837
TNK2
ZSWIM3
COBLL1
INSM1
NLRP2
SLCO2A1
CCDC88B
SLC2A10
RAB44
TMEM2
SYBU
EFHB
DCLRE1A
FAM111A
GRM8
TNN
TTLL2
INSC
TMBIM6
MPHOSPH9
C14orf28
HMMR
OLFML1
DSG4
ZNF697
LYSMD4
SKA3
TRPV6
ZNF280D
PIP4K2C
MED16
HSDL1
RAD50
NAT16
EVC2
PCDH18
PTPDC1
KCTD2
LIG3
PRUNE
PCA3
TMCO1
PAX7
ZNF282
CACNB1
ELFN1
KLHDC7B
DUSP8
TRAK1
ZFYVE1
NLRX1
CCNB3
ZNF251
PHOX2B
FAM46D
ACPL2
PCDH8
C10orf71
MCM6
TMEM108
S1PR1
NEUROD2
ZC3H7A
KCND2
CHN2
VNN1
TOP2B
ZNF541
FZD7
PCDHB7
GPR112
ZBTB2
FGFRL1
REEP5
CCDC15
GTSE1
ZNF777
ESPNL
ZNF180
CDH22
POU4F2
PTBP3
SEMA3G
KCND1
SLC35C1
LINGO2
KCNQ2
PCNXL4
JRKL
SLC9A1
CCDC85A
LINC00667
GPR85
ATAD2
MAN1C1
GOLPH3L
DNM1
B3GALNT1
GNAZ
ACAD10
USH1C
ICOSLG
APLN
SLC13A1
SNX18
ZNF267
PDZRN4
FAM46C
TRPM4
ADRA2B
ZNF263
TOP2A
KIFC2
HECTD2
ASPHD2
UCK2
GREM1
MASP1
NBPF11
EFNB1
ZNF587B
MUM1L1
NDUFS1
SLC9B2
ARHGAP23
COL6A1
PLXNA3
ZNF624
DIRAS1
ZDHHC22
ATP2C2
EN2
PRKAG2
LYSMD3
GCNT4
PKD1L2
RUNX3
EFCAB5
GRM1
PPP1R3A
FAM160A2
SOWAHA
ZNF516
FZD1
MED17
METAP2
PTBP2
LAMC3
RFX6
ADAMTS14
KIF4B
FAM26E
BTN3A1
RNF219
GK
PTPRN
STC2
KPNA3
ZMYND8
KCNQ5
AGBL2
APBA2
ARHGEF3
ZNF275
CAMKK2
RERE
MYB
LGR5
SLC9A2
ANKRD36
PLXNB2
FBXL19
KIF19
ATG9B
PRDM11
VSIG10L
NRG3
TESPA1
NFATC2
NAA15
HKDC1
PLA2G4E
EPM2AIP1
UNC5A
EEPD1
ARSJ
AMMECR1L
PRPF40A
DCLRE1B
WISP1
NFKBIZ
KTN1
EP400
KCNG3
POFUT2
TRIM25
CHST11
ZNF667
GLI2
RPS6KA5
LPPR4
NPAS3
TRIM24
CCSER1
ZBTB18
SLC6A3
MAGI2
GIMAP8
INPP5D
RNF20
FRMPD1
PUS7L
AKAP1
LTBP4
AMOT
TYRO3
KIAA0226L
NEDD4
ARL4C
ADAMTS2
RFX2
NPHP4
DSE
SAP130
CMKLR1
MSANTD4
CD163
ZDHHC21
SYT4
SDC3
ARAP1
MMAB
USP38
NPR3
SH3BP4
RET
MDGA2
SYMPK
KLHL15
ARAP3
SLC12A7
SPATA13
MORC3
GPR173
SH3TC1
MBLAC2
UBA6
GPR133
HCN1
ANGPT1
ZZZ3
CDH12
MYH7
ANKRD34C
LZTFL1
LZTS1
SRPK1
CLIP2
KLHL9
SOX11
PCNXL3
LOC100271836
ANKRD30A
GNG12
SFRP1
TMEM164
2018-03-04
RUNX2
NBPF15
SEMA5B
KLF6
DDX46
RIMBP3B
FBXL7
GRIK2
GPR125
TBC1D12
FNIP2
FAM129A
WSCD2
ZNF84
RNF111
NLGN2
HECW2
VWA1
GRID1
TRPC5
SLC9A6
HPS4
PLXNB1
TTF2
ADARB2
KIF15
CLHC1
IKBKAP
GSG1L
ZNHIT6
CENPE
RNF38
ADCY10
MKL2
NR1D2
HECA
TMEM132B
SLC6A17
MYNN
SNRK
LRP5
UBR1
ARSD
ASTN1
BACH2
SSPO
APBA1
KIAA0556
OAS3
PLCE1
CUL4B
PAX1
FCRL5
TMEM215
USP7
HIC2
C18orf25
ENC1
AKAP12
C11orf30
TTC40
LOC100499484-C9ORF174
KIAA1211
PARD3
MAGI1
XDH
MAML1
SCN2A
CACNA1A
WSCD1
DAPK1
MRC2
KIAA1244
MYH8
SHISA7
ZNF525
IPMK
EDEM1
PTGFRN
KIAA0930
GEN1
ALK
C2CD3
QKI
SOCS7
NHLRC2
NEURL1B
COL4A3
CHD5
PRICKLE2-AS1
UNC13C
RAP1GAP2
SHANK1
IMPG2
UNC5B
PLEKHH2
SYNJ1
THSD7A
TTBK1
AR
WDR7
ADAMTSL3
LRP1B
GATAD2B
MYO18A
IKZF2
LRRK1
PTPRF
CDK6
KIAA0232
PSD3
CLASP1
CUBN
UTRN
NEDD4L
TMEM178B
CACNA1E
FRAS1
SRGAP3
PRKDC
ZBTB10
DNAH10
MIB1
PKHD1
PKHD1L1
DENND5B
XYLT1
SMC1A
ALG10B
PTPRT
BRWD3
BNC2
HMCN1
CSMD2
SDK2
IGF1R
PGR
BMPR2
HTT
STRN
GUCY1A2
CREB3L2
OR4F21
SLC6A10P
FAM222B
LOC613037
FCGBP
DUX4L4
COBL
ANKS1A
ZC3H13
USP10
ADNP
RFPL2
RGPD4
NLGN4X
ZNF594
SPATA31D4
RBMXL3
PIPSL
ZFYVE26
MLLT4-AS1
PPRC1
OXCT2
C2orf71
FBXW10
IRS1
SPATA31C1
CNNM2
ELFN2
ZNF831
GDF5
USP17L6P
BCORL1
DDX19A
PANX2
KIAA1671
TRANK1
TCAM1P
TUBBP5
KIAA1462
LOC100272216
LMO3
IGSF10
SLC45A4
MLL4
ZNF28
LINGO1
AFF4
HNRNPL
PPIAL4D
PPIAL4F
ZNF217
FAM90A7P
NHS
USP17L22
NCKAP5
PAPPA2
LAMA5
VASP
IQCD
GRM2
MGAT1
ATP10A
IQSEC1
ASXL1
GAS2L2
TNC
CHRNA4
PLAGL2
RUSC2
COL4A4
INIP
MGA
USP17L11
ZNF646
SORBS2
MAGI3
NRIP1
MUC4
C14orf169
KRTAP10-11
SALL3
OR52L1
ABCF2
ACTN1
ZBTB20
OR2T27
ZKSCAN4
PCDHA8
MST1R
ZNF708
MFSD6L
TSPYL6
KANK1
FBLN2
THBS2
ZNF845
SLC17A5
GTF3C1
KIAA1239
ALPK3
TNS1
GRM5
ZEB2
BAGE2
ETF1
MUC17
C7orf65
ZNF518A
EXTL3
ZNF658B
NIN
TNRC18
PCDH19
ARSI
LONP2
MARS2
XIRP1
WASF2
ASXL3
DNMBP
WDFY4
ZSCAN30
NOVA2
FAM222A
ABL1
ZNF717
FICD
CCDC108
CBX8
KLHL21
CHRM4
HTR6
NCKAP5L
PRKRIR
TERF2IP
CCDC96
RIPK4
FBXO34
MBD5
USP16
VCPIP1
CIC
N4BP2
ABCF1
LRRC47
ARHGAP21
KLHDC9
ZFP106
IFNA13
CCT8L2
TRO
CSNK1E
CXCR5
RFPL3S
OR2T5
TSC22D1
KCNH2
DNAH1
PCNT
C15orf39
PTPRJ
SSTR1
ZNF700
GPR149
KLHL11
ZBTB22
RFK
DACT1
FEM1A
PITPNM1
DIMT1
ZNF605
MBOAT4
ZNF600
COL6A2
LOC440925
ISG15
CASC4
HIF1A
KCNJ8
TECTA
KCND3
HYAL2
ZNF281
DNM1P46
HS6ST1
P2RY4
DEGS2
DHX34
NUTM1
TAOK2
VEZF1
PCDHGB5
ELL
ZNF619
C17orf107
FLJ14186
ZNF827
PLXDC1
PCDHGB2
ROR2
SNTB1
HECW1
AHCTF1P1
SLC39A7
RBM12
MYCBP2
AHNAK2
ZFHX2
FAM186B
SHROOM3
RFPL1S
TCOF1
LOC728377
PRRT4
MUC12
LTBR
TSHZ3
GATS
HSPA1B
RPL36A-HNRNPH2
LOC100132247
OR52I2
UGT2B15
EPPK1
ZFX
OTOG
MUC2
RIMBP2
PIPOX
PHLDA1
DSCAML1
SPATA31D1
AMMECR1
ACBD3
ZNF574
SHISA6
MYH9
GPATCH3
C12orf66
XKR6
PCDH17
RTL1
FMN2
TFPI
RBMX
KBTBD13
XCR1
TRMT112
FAM193B
PSMC5
FZD8
ANXA4
GRM3
RWDD4
SCN1A
ASXL2
CATSPER1
WDR81
CXorf49
CXorf49B
FOXS1
USP43
TFAP2E
DMXL2
ZNF366
MAGEC2
NFATC2IP
TRPC3
ZNF830
BCOR
GCM2
KLHDC7A
ZNF823
FFAR3
SLITRK3
DCTN2
ZNF836
SLC8A3
ZNF816
BAG3
TRIM74
FIGN
TTC3
LIG4
BAHD1
UBQLN2
GPRASP1
THBS1
AHRR
PCNXL2
SUCO
SOGA2
FNDC1
RALGAPA1
PCDHGB7
RGS3
MCM9
ZNF630
PRX
KIAA1147
SETD2
TERT
SLC12A2
MAP1A
TRIM26
BCL11A
SHANK2
NAV2
NFE2L1
MAGED4B
MAGED4
FTH1
SMEK3P
NLRP1
GK3P
EGR2
CAPN2
SYTL2
VPS13D
PURG
THADA
MAST2
TAF1L
GOLGA8S
LAMC1
QSER1
DSP
LRRC15
TCEB3CL2
TANGO6
SMC4
AMOTL2
SLIT1
SH3D19
PLCH1
MLXIP
HS6ST2
PYGO2
KDM5B
FBXO40
MED13L
VPS52
RIN1
SKIL
FOXR2
SOCS3
PCDHA4
RSPH3
DUSP1
HR
ZCCHC7
TNS3
LOC553103
PAQR9
ZNF584
ZNF467
GRIN2A
CAMTA1
CCDC85B
APLNR
HIST1H2AE
NEFL
PIK3IP1
MRPS18C
DNAH3
REEP4
ZNF709
MAGEA5
AHNAK
USP27X
UGT2B28
ZHX2
MGAT4B
SOLH
POR
SLITRK1
PNN
AMIGO2
BNC1
TAGLN2
EFTUD1
CHST2
LINGO3
OR7A17
SP9
LCMT2
PTPN21
MRGPRF
GPR75
ZNF628
MEX3B
HOXA3
PTBP1
ID1
BNIP3
ZCCHC14
MAP3K19
ATP6AP1
KRTAP10-9
FCHSD2
USP6NL
FAM181B
CACNA1H
ZHX1
ABCA12
LOC100233156
FBXL14
AKAP3
FHDC1
SLC9B1
ZNF439
ZNF440
SUPT20H
CRNKL1
HNRNPA3
CHD7
TRIM67
FYCO1
SMCR7
KNDC1
CCDC175
BARD1
HSP90AA1
FREM3
MAP1S
MAML2
CYP26B1
FBXO30
TRAF3IP1
PLEKHG3
EFTUD2
NEDD9
KIF2A
CYP3A5
YLPM1
MUC16
SHANK3
SETD5
NINL
SNX19
CUX2
NGRN
SYNE1
RGPD1
PCDHGA11
CAPN1
RBM8A
LOC642799
SALL4
IP6K2
CBX2
EPC1
SPIN2A
PATZ1
KAT6A
ARHGEF17
LIMA1
DLC1
RAP1B
FLJ38109
FAM83G
FILIP1
PCDHB11
MAGEA10
CREBBP
HOXA1
HPR
MRPS18A
UACA
PTGIS
ATP2C1
KIAA0947
MSL3
LNX1
KCNJ18
DCHS2
COASY
FAM186A
LOC100507412
TACC2
CCSAP
WDR20
RHBG
FAT1
USP49
KCNJ3
CALD1
TRIM9
DCHS1
CASP8
KIF14
MUC6
TNXB
MESDC2
LOC399753
SOAT1
CDH4
PRDM10
TLR4
PURA
MTR
HTR5A
BTBD3
UBR3
SIPA1L3
LRRN1
PHF3
TMEM131
GPR158
TM9SF3
KY
WWP1
RP1
NXPE3
KGFLP1
VAC14
KCNA5
LOC100506071
GLTSCR1
SSFA2
DDX20
GTF2IRD2P1
IWS1
EFHD2
DLGAP3
GNB3
ACACA
P2RY8
NPAS4
RGAG4
GLIS3
DEPDC1
KRT79
ZNF107
EPRS
PLD3
NKX2-5
SLC9C1
FAM135B
BRCA2
NRXN2
PSG2
KCNK4
NOP56
PRAM1
HTR1B
CTAGE11P
PIM1
PGLYRP1
OR2J2
LOC728012
GLTPD1
BTBD17
ZNF121
HIGD2A
PRB4
ZIC3
CHST1
TNFRSF12A
PDXP
RAB11FIP5
IGSF22
S1PR3
OR13C9
NFATC4
HHLA3
PSMC1
DLGAP4
FAM200A
YBX3
PLCG1
ZNF214
OR10G2
TRIM11
ZCCHC2
CTIF
IK
EPB41L1
FBXO42
PXK
OR8K5
UGP2
C17orf47
ZNF235
SDCBP
NLRP7
CHD1
ZNF782
CDC42BPB
CLEC14A
SRCAP
CCDC129
METTL4
OTOP1
ZFP112
BMP2K
SPATA25
STPG1
POU5F1P4
ETV3
OR3A4P
C22orf31
SSB
PAPOLB
ARID2
NLRC4
CDH2
ZNF564
HTR1A
CITED4
GRM4
COLEC12
CDCP2
FAM83D
TPBG
VPS13A
B4GALNT4
ZIC1
TRIM71
P2RY13
HERC6
LAMP3
TSSK6
RIN3
SPTBN2
FGFBP3
PRDM13
TENM1
GOLGA8I
MAF
GAL3ST3
ZNF34
CEP350
LOC100130776
SLC9A3R2
ZNF442
TRIM56
FASTKD5
MIS18BP1
MAST1
CCER1
SP6
ATAD5
MFHAS1
NISCH
ZNF860
QRICH1
ALS2
OTUD7A
ATP7B
FOXN1
PARP12
BTBD1
HTATSF1
GTF3C2
ZNF792
LGI3
DISP1
C6orf170
DLL4
KALRN
GPRASP2
LTN1
CCDC6
BRPF3
[truncated: 2,228 more rows]

## Sheet: Green&Red overlaped DEGs
43354
ADAM12
HTRA1
OLFML2B
GPX7
LRRC15
COL6A1
SPARC
MYH10
COL1A2
LTBP2
VCAN
LOX
NID2
COL8A1
THBS2
TPST1
NREP
CDH11
MMP11
COL6A2
COL6A3
NUAK1
FN1
COL11A1
COL5A2
PDGFRB
BGN
THY1
DBN1
CALD1
SULF1
FZD2
COL10A1
LAMB1
COL1A1
ITGA1
FAP
POSTN

## Sheet: Final overlaped DEGs
COL8A1
COL6A1
THBS2
COL6A2
LRRC15
CALD1
COL6A3
VCAN
NID2
MYH10
LAMB1
LOX
COL10A1
